# Supplementary material for: Effects of Inclusion of Schizochytrium spp. and Forage-to-Concentrate Ratios on Goats’ Milk Quality and Oxidative Status
Source: Foods. 2021 Jun 8;10(6):1322. doi: 10.3390/foods10061322 (PMC8228103; doi:10.3390/foods10061322)
Supplement: Supplementary file 1 [file foods-10-01322-s001.zip]

Archive with 1 entries (1 files):
- foods-1248247-supplementary.pdf
